# Supplementary material for: Molecular determinants of acrylamide neurotoxicity through covalent docking
Source: Front Pharmacol. 2023 Mar 2;14:1125871. doi: 10.3389/fphar.2023.1125871 (PMC10018202; doi:10.3389/fphar.2023.1125871)
Supplement: Supplementary file 2 [file DataSheet2.xlsx]

## Sheet: Albumin
Albumin
		PDB code	UniProt	Resolution in Å	Oligomeric state	Organism
		6HSC	P02768	1.9	Monomer	Homo sapiens
	Chain
Solvent accesible surface area in Å2		CYS34 (up to 8 clusters)		AVERAGE		experimentally validated reactive Cys
	A	8.63938		8.63938		cluster with largest size
	B	6.62801		6.62801		cluster with best HADDOCK score
		Clusters are calculated based on RMSD (cutoff 1.0 Å)
		Cluster 1				pKa (according to H++ webserver at pH 7)	Chain: A
		SIZE	69			CYS34	10.157
HADDOCK		STRUCTURE	SCORE
		181	-39.9567
		24	-28.7658
		119	-28.475
		130	-28.2011
		AVERAGE	-31.3497
		STDEV	4.9733
		Cluster 2
		SIZE	63
		STRUCTURE	SCORE
		35	-52.1757
		77	-29.6033
		137	-23.8251
		122	-23.412
		AVERAGE	-32.254
		STDEV	11.7593
		Cluster 3
		SIZE	13
		STRUCTURE	SCORE
		121	-21.3475
		97	-17.7572
		171	-17.5683
		41	-12.3246
		AVERAGE	-17.2494
		STDEV	3.21742
		Cluster 4
		SIZE	12
		STRUCTURE	SCORE
		47	-26.8863
		27	-19.6606
		85	-16.9459
		163	-16.4408
		AVERAGE	-19.9834
		STDEV	4.16927
		Cluster 5
		SIZE	7
		STRUCTURE	SCORE
		194	-22.2924
		157	-22.2508
		54	-16.4144
		124	-6.86192
		AVERAGE	-16.9549
		STDEV	6.29873
		Cluster 6
		SIZE	7
		STRUCTURE	SCORE
		195	-14.9221
		102	-13.7732
		132	-2.18765
		81	-0.262933
		AVERAGE	-7.78647
		STDEV	6.60887
Mutations		-
Functional site		Residue 30 and 37
		Metal binding

## Sheet: Creatine Kinase
Creatine Kinase (CK)
		PDB code	UniProt	Resolution in Å	Oligomeric state	Organism	Location
		3B6R	P12277	2	Homodimer	Homo sapiens	Brain
Solvent accesible surface area in Å2	Chain	CYS283 (up to 9 clusters)		CYS254 (up to 13 clusters)		CYS146 (up to 8 clusters)		CYS141 (up to 11 clusters)		CYS74 (up to 14 clusters)		AVERAGE		experimentally validated reactive Cys
	A	37.1797		3.62288		2.57359		11.0664		2.5715		11.4028		cluster with largest size
	B	14.319		4.02423		1.80151		15.4099		1.07146		7.32522		cluster with best HADDOCK score
														Cys with more acidic pKa value
		Clusters are calculated based on RMSD (cutoff 1.0 Å)												pKa (according to H++ webserver at pH 7)	Chain: A
HADDOCK		Cluster 1		Cluster 1		Cluster 1		Cluster 1		Cluster 1				CYS283	~9
		SIZE	61	SIZE	34	SIZE	22	SIZE	63	SIZE	37			CYS254	> 12
		STRUCTURE	SCORE	STRUCTURE	SCORE	STRUCTURE	SCORE	STRUCTURE	SCORE	STRUCTURE	SCORE			CYS146	> 12
		70	-37.4811	84	-30.1609	156	-40.4477	172	-37.3074	153	-36.7625			CYS141	> 12
		55	-33.5868	19	-22.3178	146	-27.8424	71	-31.5775	158	-25.4604			CYS74	> 12
		1	-30.5591	174	-20.3587	53	-23.7322	135	-29.1307	175	-19.5779
		20	-29.5398	94	-20.2711	124	-20.7242	141	-28.6775	178	-19.3107
		AVERAGE	-32.7917	AVERAGE	-23.2771	AVERAGE	-28.1866	AVERAGE	-31.6733	AVERAGE	-25.2779
		STDEV	3.08955	STDEV	4.05773	STDEV	7.51634	STDEV	3.43482	STDEV	7.07156
		Cluster 2		Cluster 2		Cluster 2		Cluster 2		Cluster 2
		SIZE	26	SIZE	18	SIZE	18	SIZE	21	SIZE	21
		STRUCTURE	SCORE	STRUCTURE	SCORE	STRUCTURE	SCORE	STRUCTURE	SCORE	STRUCTURE	SCORE
		24	-27.8695	23	-25.8147	68	-38.3913	106	-23.84	81	-12.2373
		101	-26.7554	199	-25.6026	75	-26.612	167	-23.4317	109	-10.4056
		83	-25.398	126	-18.769	91	-22.356	150	-22.7895	98	-9.9291
		95	-23.2949	182	-14.3167	83	-21.948	37	-17.16	60	-9.87886
		AVERAGE	-25.8294	AVERAGE	-21.1258	AVERAGE	-27.3268	AVERAGE	-21.8053	AVERAGE	-10.6127
		STDEV	1.70509	STDEV	4.84628	STDEV	6.64409	STDEV	2.70799	STDEV	0.960227
		Cluster 3		Cluster 3		Cluster 3		Cluster 3		Cluster 3
		SIZE	17	SIZE	12	SIZE	9	SIZE	14	SIZE	14
		STRUCTURE	SCORE	STRUCTURE	SCORE	STRUCTURE	SCORE	STRUCTURE	SCORE	STRUCTURE	SCORE
		162	-27.3462	148	-23.418	135	-22.2774	68	-29.6076	117	-16.1122
		153	-13.7099	117	-14.9684	173	-15.9312	70	-27.2224	72	-9.34559
		168	-13.4111	18	-8.8955	115	-15.4418	86	-25.2027	38	-7.06434
		173	-9.57664	67	-7.58018	171	-12.0093	108	-24.551	52	-5.95297
		AVERAGE	-16.011	AVERAGE	-13.7155	AVERAGE	-16.4149	AVERAGE	-26.6459	AVERAGE	-9.61878
		STDEV	6.74431	STDEV	6.25666	STDEV	3.70673	STDEV	1.97326	STDEV	3.94344
		Cluster 4		Cluster 4		Cluster 4		Cluster 4		Cluster 4
		SIZE	12	SIZE	10	SIZE	8	SIZE	13	SIZE	12
		STRUCTURE	SCORE	STRUCTURE	SCORE	STRUCTURE	SCORE	STRUCTURE	SCORE	STRUCTURE	SCORE
		92	-33.442	22	-29.935	95	-22.9379	109	-23.1159	21	-23.9732
		120	-25.1762	100	-17.3422	105	-22.6557	73	-22.3892	9	-21.8955
		63	-17.0913	192	-16.5798	176	-5.30927	103	-20.9451	22	-20.2511
		22	-15.1311	187	-15.5092	182	-4.80133	78	-20.8029	23	-19.0344
		AVERAGE	-22.7102	AVERAGE	-19.8416	AVERAGE	-13.9261	AVERAGE	-21.8133	AVERAGE	-21.2886
		STDEV	7.25029	STDEV	5.8637	STDEV	8.87313	STDEV	0.975067	STDEV	1.85294
		Cluster 5		Cluster 5		Cluster 5		Cluster 5		Cluster 5
		SIZE	8	SIZE	9	SIZE	7	SIZE	10	SIZE	11
		STRUCTURE	SCORE	STRUCTURE	SCORE	STRUCTURE	SCORE	STRUCTURE	SCORE	STRUCTURE	SCORE
		112	-22.1404	110	-22.4658	72	-32.9218	164	-31.4082	54	-14.4983
		7	-15.7835	31	-18.4739	81	-19.4191	159	-27.0236	64	-14.3148
		85	-14.4912	8	-17.2276	65	-18.9762	130	-24.6517	89	-12.3794
		28	-12.3373	59	-16.0456	47	-18.2479	113	-22.287	34	-7.77035
		AVERAGE	-16.1881	AVERAGE	-18.5533	AVERAGE	-22.3913	AVERAGE	-26.3426	AVERAGE	-12.2407
		STDEV	3.65042	STDEV	2.41662	STDEV	6.09419	STDEV	3.37013	STDEV	2.71117
		Cluster 6		Cluster 6		Cluster 6		Cluster 6		Cluster 6
		SIZE	6	SIZE	8	SIZE	7	SIZE	10	SIZE	10
		STRUCTURE	SCORE	STRUCTURE	SCORE	STRUCTURE	SCORE	STRUCTURE	SCORE	STRUCTURE	SCORE
		193	-12.9415	176	-24.2058	49	-26.0143	104	-26.1371	40	-29.1709
		172	-10.6076	3	-14.2535	61	-25.38	168	-21.2847	128	-8.74009
		185	-4.78419	167	-10.3844	70	-20.2236	28	-18.636	111	-4.60257
		143	-3.89867	143	-9.00626	58	-13.757	38	-14.8369	137	-4.2065
		AVERAGE	-8.05799	AVERAGE	-14.4625	AVERAGE	-19.7869	AVERAGE	-20.2237	AVERAGE	-11.68
		STDEV	3.81991	STDEV	5.94509	STDEV	4.7551	STDEV	4.11193	STDEV	10.2532
Mutations		CYS283 → S or Y		-		-		-		-
		Complete loss of activity.
Functional site		S285	V72
		Substrate binding site	Substrate binding site

## Sheet: Dopamine Receptor
Dopamine D3 Receptor
		PDB code	UniProt	Resolution in Å	Oligomeric state	Organism
		3PBL	P35462	2.89	Monomer	Homo sapiens
	Chain
Solvent accesible surface area in Å2		CYS114		AVERAGE		experimentally validated reactive Cys
	A	18.0895		18.0895		cluster with largest size
						cluster with best HADDOCK score
						Cys with more acidic pKa value
		Clusters are calculated based on RMSD (cutoff 1.0 Å)
		Cluster 1
		SIZE	103			pKa (according to H++ webserver at pH 7)	Chain: A
HADDOCK		STRUCTURE	SCORE			CYS114	>12.0
		124	-33.1781
		105	-27.9823
		15	-26.7586
		175	-26.3502
		AVERAGE	-28.5673
		STDEV	2.72894
		Cluster 2
		SIZE	38
		STRUCTURE	SCORE
		172	-26.9581
		101	-24.6353
		64	-20.8719
		143	-20.7258
		AVERAGE	-23.2978
		STDEV	2.63092
		Cluster 3
		SIZE	11
		STRUCTURE	SCORE
		113	-22.2778
		33	-20.1775
		191	-19.1521
		60	-18.0349
		AVERAGE	-19.9106
		STDEV	1.5627
		Cluster 4
		SIZE	8
		STRUCTURE
		71	-25.7666
		19	-17.3259
		91	-13.5905
		80	-11.6985
		AVERAGE	-17.0954
		STDEV	5.40035
		Cluster 5
		SIZE	7
		STRUCTURE	SCORE
		183	-24.2469
		157	-20.012
		109	-19.7787
		108	-13.0165
		AVERAGE	-19.2635
		STDEV	4.02133
		Cluster 6
		SIZE	6
		STRUCTURE
		122	-21.1117
		42	-20.9928
		52	-20.7722
		160	-12.1871
		AVERAGE	-18.766
		STDEV	3.80028
Mutations		-
Functional site		-

## Sheet: Dopamine Transporter (DAT)
Dopamine Transporter (DAT) outward state											Dopamine Transporter (DAT) inward state
		PDB code (Template)	UniProt (Target)	Resolution in Å	Oligomeric state	Organism (Template)					PDB code (Template)	UniProt (Target)	Resolution in Å	Oligomeric state	Organism (Template)
		6M2R	Q01959	2.8		Drosophila melanogaster					6DZZ	Q01959	3.6		Mus Musculus
	Chain											Chain
Solvent accesible surface area in Å2		CYS342 (UP TO 11 CLUSTERS)		C135		AVERAGE		experimentally validated reactive Cys			Solvent exposed surface area in Å2		CYS342 (UP TO SEVEN CLUSTERS)		C135 (UP TO 11 CLUSTERS)		AVERAGE		experimentally validated reactive Cys
	A	3.72824		0.772078		3.72824		cluster with largest size				A	12.7816		7.5		10.1408		cluster with largest size
								cluster with best HADDOCK score											cluster with best HADDOCK score
								Cys with more acidic pKa value											Cys with more acidic pKa value
		Clusters are calculated based on RMSD (cutoff 1.0 Å)		Clusters are calculated based on RMSD (cutoff 1.0 Å)									Clusters are calculated based on RMSD (cutoff 1.0 Å)		Clusters are calculated based on RMSD (cutoff 1.0 Å)
		Cluster 1		Cluster 1				pKa (according to H++ webserver at pH 7)	Chain: A				Cluster 1		Cluster 1				pKa (according to H++ webserver at pH 7)	Chain: A
		SIZE	66	SIZE	191			CYS342	> 12				SIZE	87	SIZE	79			CYS135	11.3
HADDOCK		STRUCTURE	SCORE	STRUCTURE	SCORE						HADDOCK		STRUCTURE	SCORE	STRUCTURE	SCORE			CYS342	> 12
		100	-5.61651	153	-13.5785								41	-18.3175	71	-15.6798
		179	-5.06558	81	-6.81598								87	-16.0082	174	-12.275
		165	1.94008	120	-4.76871								105	-13.7635	59	-10.5609
		97	3.88536	190	-2.99869								48	-12.2734	3	-9.2115
		AVERAGE	-1.21416	AVERAGE	-7.04047								AVERAGE	-15.0906	AVERAGE	-11.9318
		STDEV	4.18833	STDEV	4.00915								STDEV	2.2887	STDEV	2.42099
		Cluster 2											Cluster 2		Cluster 2
		SIZE	27										SIZE	62	SIZE	31
		STRUCTURE	SCORE										STRUCTURE	SCORE	STRUCTURE	SCORE
		26	0.25709										63	-17.9829	6	-9.0911
		114	5.29894										191	-13.7799	148	-4.81387
		13	5.65966										10	-13.6019	150	-4.38785
		61	8.78926										43	-11.9791	82	-2.59765
		AVERAGE	5.00124										AVERAGE	-14.336	AVERAGE	-5.22262
		STDEV	3.05689										STDEV	2.21943	STDEV	2.38325
		Cluster 3											Cluster 3		Cluster 3
		SIZE	21										SIZE	10	SIZE	14
		STRUCTURE	SCORE										STRUCTURE	SCORE	STRUCTURE	SCORE
		190	-1.91858										172	-15.0293	14	-1.32407
		67	-0.105606										117	-10.5181	15	1.27146
		83	5.4447										68	-8.50192	29	2.01303
		121	8.89709										146	-7.55114	110	3.94484
		AVERAGE	3.0794										AVERAGE	-10.4001	AVERAGE	1.47632
		STDEV	4.31753										STDEV	2.87937	STDEV	1.8885
		Cluster 4											Cluster 4		Cluster 4
		SIZE	18										SIZE	6	SIZE	13
		STRUCTURE	SCORE										STRUCTURE	SCORE	STRUCTURE	SCORE
		70	-13.8327										74	-0.592582	127	-7.54588
		46	-2.38695										7	6.54586	200	-0.189726
		137	3.30558										50	8.48687	128	1.95913
		173	3.77814										55	15.9292	76	4.97846
		AVERAGE	-2.28399										AVERAGE	7.59233	AVERAGE	-0.199503
		STDEV	7.09536										STDEV	5.88199	STDEV	4.6217
		Cluster 5											Cluster 5		Cluster 5
		SIZE	8										SIZE	6	SIZE	10
		STRUCTURE	SCORE										STRUCTURE	SCORE	STRUCTURE	SCORE
		113	12.1801										123	-13.4833	153	-10.7372
		163	12.9749										76	1.95598	165	-2.71518
		199	14.4915										37	7.97812	88	0.693567
		31	15.2784										158	8.46455	21	1.42132
		AVERAGE	13.7313										AVERAGE	1.22884	AVERAGE	-2.83438
		STDEV	1.21961										STDEV	8.87247	STDEV	4.82251
		Cluster 6											Cluster 6		Cluster 6
		SIZE	6										SIZE	6	SIZE	9
		STRUCTURE	SCORE										STRUCTURE	SCORE	STRUCTURE	SCORE
		126	9.29236										45	-5.75647	168	1.42814
		71	16.8634										59	-3.82056	166	2.83193
		109	21.1737										67	6.63818	70	4.72331
		197	21.9068										79	9.39454	78	11.9901
		AVERAGE	17.3091										AVERAGE	1.61392	AVERAGE	5.24336
		STDEV	5.0135										STDEV	6.51225	STDEV	4.06692
Mutations		-							Mutations		-
Functional site		-							Functional site		-

## Sheet: GAPDH
Glyceraldehyde-3-phosphate dehydrogenase (GAPDH)
		PDB code	UniProt	Resolution in Å	Oligomeric state	Organism
		4WNC	P04406	1.99	Homotetramer	Homo sapiens
	Chain
Solvent accesible surface area in Å2		CYS152		CYS156		CYS247		AVERAGE		experimentally validated reactive Cys
	O	32.8441		0.214292		0		11.0195		cluster with largest size
	B	36.0666		0.471651		0		12.1794		cluster with best HADDOCK score
	C	39.7158		0.214292		0.144765		13.3583		Cys with more acidic pKa value
	F	37.9059		0.685943		0.434294		13.0087
										pKa (according to H++ webserver at pH 7)	Chain: O
		Clusters are calculated based on RMSD (cutoff 1.0 Å)								CYS152	6.6
HADDOCK		Cluster 1		Cluster 1		Cluster 1				CYS156	>12
		SIZE	163	SIZE	1	SIZE	14			CYS247	>12
		STRUCTURE	SCORE	STRUCTURE	SCORE	STRUCTURE	SCORE
		82	-17.9042	1	46.1099	140	7.54122
		95	-10.9611			77	9.66723
		69	-10.8827			95	9.78243
		186	-9.30504			137	12.7716
		AVERAGE	-12.2633	AVERAGE	46.1099	AVERAGE	9.94061
		STDEV	3.32315	STDEV	0	STDEV	1.8622
		Cluster 2				Cluster 2
		SIZE	9			SIZE	5
		STRUCTURE	SCORE			STRUCTURE	SCORE
		124	-7.61273			146	9.07567
		80	7.00523			32	13.5515
		1	9.17737			107	14.1421
		93	10.7761			147	22.1427
		AVERAGE	4.8365			AVERAGE	16.6121
		STDEV	7.3111			STDEV	3.91816
		Cluster 3
		SIZE	9
		STRUCTURE	SCORE
		134	6.78289
		166	8.95839
		19	14.6878
		98	17.5004
		AVERAGE	11.9824
		STDEV	4.29963
		Cluster 4
		SIZE	8
		STRUCTURE	SCORE
		200	-9.79268
		45	-5.05524
		83	6.54753
		100	7.56646
		AVERAGE	-0.183483
		STDEV	7.44041
		Cluster 5
		SIZE	4
		STRUCTURE	SCORE
		167	-16.7834
		183	12.4802
		156	30.1613
		143	31.641
		AVERAGE	14.3748
		STDEV	19.5048
Mutations		Markedly reduced glycolytic activity		Markedly reduced glycolytic activity		Markedly reduced glycolytic activity
Functional site		CYS152	HIS-179
		Nucleophile	Activates thiol group during catalysis
Glyceraldehyde-3-phosphate dehydrogenase (GAPDH)
		PDB code	UniProt	Resolution in Å	Oligomeric state	Organism
		1U8F	P04406	1.75	Homotetramer	Homo sapiens
	Chain
Solvent accesible surface area in Å2		CYS152		CYS156		CYS247		AVERAGE		experimentally validated reactive Cys
	O	35.124		0.257359		0.241526		11.8743		cluster with largest size
	P	33.8337		0.428584		0.724577		11.6623		cluster with best HADDOCK score
	Q	35.0753		0.471651		0.724577		12.0905		Cys with more acidic pKa value
	R	29.3727		0.428584		0		9.93375
										pKa (according to H++ webserver at pH 7)	Chain: O
		Clusters are calculated based on RMSD (cutoff 1.0 Å)								CYS152	7.6
HADDOCK		Cluster 1		Cluster 1		Cluster 1				CYS156	>12
		SIZE	158	SIZE	1	SIZE	1			CYS247	>12
		STRUCTURE	SCORE	STRUCTURE	SCORE	STRUCTURE	SCORE
		48	-21.3179	13	-3.1127	1	0.268801
		51	-15.432
		81	-15.3844
		71	-14.98
		AVERAGE	-16.7786	AVERAGE	-3.1127	AVERAGE	0.268801
		STDEV	2.62665	STDEV	0	STDEV	0
		Cluster 2
		SIZE	11
		STRUCTURE	SCORE
		198	-7.69888
		17	-2.87331
		187	-2.33294
		50	7.93375
		AVERAGE	-1.24285
		STDEV	5.69511
		Cluster 3
		SIZE	9
		STRUCTURE	SCORE
		109	-6.00585
		175	5.22766
		162	7.28569
		148	8.83615
		AVERAGE	3.83591
		STDEV	5.82453
		Cluster 4
		SIZE	7
		STRUCTURE	SCORE
		103	-19.7341
		134	-19.4346
		72	-7.62494
		194	-0.599106
		AVERAGE	-11.8482
		STDEV	8.12587
		Cluster 5
		SIZE	6
		STRUCTURE	SCORE
		89	-8.88008
		46	-2.23206
		137	4.79334
		58	5.52345
		AVERAGE	-0.198836
		STDEV	5.85586
Mutations		Markedly reduced glycolytic activity		Markedly reduced glycolytic activity		Markedly reduced glycolytic activity
Functional site		CYS152	HIS-179
		Nucleophile	Activates thiol group during catalysis
Glyceraldehyde-3-phosphate dehydrogenase (GAPDH)
		PDB code	UniProt	Resolution in Å	Oligomeric state	Organism
		6YND	P04406	1.52	Homotetramer	Homo sapiens
	Chain
Solvent accesible surface area in Å2		CYS152		CYS156		CYS247		AVERAGE		experimentally validated reactive Cys
	B	25.3003		0		0		8.43344		cluster with largest size
	D	28.0719		0		0.289529		9.4538		cluster with best HADDOCK score
	F	0		0		0		0		Cys with more acidic pKa value
	G	28.9729		0		0.434294		9.80239
										pKa (according to H++ webserver at pH 7)	Chain: O
		Clusters are calculated based on RMSD (cutoff 1.0 Å)								CYS152	8.5
HADDOCK		Cluster 1		Cluster 1		Cluster 1				CYS156	>12
		SIZE	110	SIZE	2	SIZE	2			CYS247	>12
		STRUCTURE	SCORE	STRUCTURE	SCORE	STRUCTURE	SCORE
		124	-13.7483	1	21.3348	1	7.45493
		127	-10.7726	2	-4.92325	2	8.0938
		95	-8.39104
		4	-5.25296
		AVERAGE	-9.54124	AVERAGE	8.20579	AVERAGE	7.77436
		STDEV	3.11963	STDEV	13.129	STDEV	0.319434
		Cluster 2
		SIZE	27
		STRUCTURE	SCORE
		103	-1.30871
		32	7.11762
		161	10.966
		107	11.9139
		AVERAGE	7.17222
		STDEV	5.2155
		Cluster 3
		SIZE	27
		STRUCTURE	SCORE
		94	-1.76104
		71	2.04364
		11	4.11668
		142	5.88354
		AVERAGE	2.57071
		STDEV	2.84635
		Cluster 4
		SIZE	13
		STRUCTURE	SCORE
		57	-0.781926
		156	0.48559
		183	15.0501
		59	15.7397
		AVERAGE	7.62336
		STDEV	7.78826
		Cluster 5
		SIZE	7
		STRUCTURE	SCORE
		50	3.37057
		177	13.5236
		131	20.149
		36	23.1031
		AVERAGE	15.0366
		STDEV	7.57611
Mutations		Markedly reduced glycolytic activity		Markedly reduced glycolytic activity		Markedly reduced glycolytic activity
Functional site		CYS152	HIS-179
		Nucleophile	Activates thiol group during catalysis

## Sheet: Hemoglobin
Hemoglobin
		PDB code	UniProt	Resolution in Å	Oligomeric state	Organism
		6KA9	Hemoglobin subunit alpha P69905	1.4		Homo sapiens
			Hemoglobin subunit beta P68871
	Chain
Solvent accesible surface area in Å2		CYS93		CYS104		AVERAGE		experimentally validated reactive Cys
	A	#not applicable		5.14718		5.14718		cluster with largest size
	B	12.2051		#not applicable		12.2051		cluster with best HADDOCK score
	C	#not applicable		2.57359		2.57359		Cys with more acidic pKa value
	D	17.324		#not applicable		17.324
								pKa (according to H++ webserver at pH 7)	Chain: A, B
		Clusters are calculated based on RMSD (cutoff 1.0 Å)						CYS93	> 12
HADDOCK		Cluster 1		Cluster 1				CYS104	> 12
		SIZE	74	SIZE	75			CYS112	> 12
		STRUCTURE	SCORE	STRUCTURE	SCORE
		130	-14.8585	196	-10.2315
		143	-14.0756	28	-2.57542
		111	-13.626	100	-1.3365
		193	-13.0357	168	0.75349
		AVERAGE	-13.8989	AVERAGE	-3.34749
		STDEV	0.665513	STDEV	4.14874
		Cluster 2		Cluster 2
		SIZE	30	SIZE	37
		STRUCTURE	SCORE	STRUCTURE	SCORE
		182	-23.7656	104	4.39743
		47	-17.1919	171	4.72347
		48	-14.259	199	6.16474
		24	-12.9495	11	6.65017
		AVERAGE	-17.0415	AVERAGE	5.48395
		STDEV	4.17502	STDEV	0.94636
		Cluster 3		Cluster 3
		SIZE	27	SIZE	26
		STRUCTURE	SCORE	STRUCTURE	SCORE
		126	-19.5874	88	2.58128
		1	-12.5156	99	3.26273
		146	-12.2428	32	3.68033
		87	-11.6255	154	4.27031
		AVERAGE	-13.9928	AVERAGE	3.44866
		STDEV	3.24608	STDEV	0.61557
		Cluster 4		Cluster 4
		SIZE	19	SIZE	23
		STRUCTURE	SCORE	STRUCTURE	SCORE
		104	-24.9882	39	3.11514
		43	-18.3163	180	4.40595
		138	-17.9329	194	6.63506
		42	-14.8691	101	7.82001
		AVERAGE	-19.0266	AVERAGE	5.49404
		STDEV	3.69207	STDEV	1.84087
		Cluster 5		Cluster 5
		SIZE	8	SIZE	14
		STRUCTURE	SCORE	STRUCTURE	SCORE
		38	-14.0253	135	2.69059
		179	-13.3939	178	4.64561
		181	-12.7814	38	9.35774
		190	-12.0443	5	14.8968
		AVERAGE	-13.0612	AVERAGE	7.89768
		STDEV	0.733562	STDEV	4.71192
		Cluster 6		Cluster 6
		SIZE	6	SIZE	9
		STRUCTURE	SCORE	STRUCTURE	SCORE
		4	-8.34334	170	6.53001
		23	-4.49624	191	11.6962
		125	-3.05166	142	12.1206
		97	-2.42117	31	17.0305
		AVERAGE	-4.5781	AVERAGE	11.8443
		STDEV	2.30033	STDEV	3.71608
Mutations		Natural variant 94 C → R
		in Okazaki; O(2) affinity up; unstable. Corresponds to variant dbSNP:rs33972927
Functional site		H93
		Metal binding

## Sheet: NEM-sensitive factor (NSF)
NEM-sensitive factor (NSF)
		PDB code (Template)	UniProt (Target)	Resolution in Å	Oligomeric state	Organism (Template)
		3J94	P46459	4.2		Cricetulus griseus
	Chain
Solvent accesible surface area in Å2		CYS264		AVERAGE		experimentally validated reactive Cys
	A	85.2456		85.2456		cluster with largest size
						cluster with best HADDOCK score
						Cys with more acidic pKa value
		Clusters are calculated based on RMSD (cutoff 1.0 Å)
		Cluster 1				pKa (according to H++ webserver at pH 7)	Chain: A
		SIZE	85			CYS264	7.7
HADDOCK		STRUCTURE	SCORE
		93	-84.684
		68	-70.2261
		190	-69.2944
		120	-69.2066
		AVERAGE	-73.3528
		STDEV	6.55425
		Cluster 2
		SIZE	32
		STRUCTURE	SCORE
		158	-82.4865
		195	-69.7246
		85	-63.6491
		185	-62.5734
		AVERAGE	-69.6084
		STDEV	7.91935
		Cluster 3
		SIZE	27
		STRUCTURE	SCORE
		73	-69.4723
		5	-64.4494
		35	-63.5091
		127	-62.3361
		AVERAGE	-64.9417
		STDEV	2.72076
		Cluster 4
		SIZE	10
		STRUCTURE	SCORE
		50	-71.8831
		64	-67.899
		83	-58.1637
		60	-57.0242
		AVERAGE	-63.7425
		STDEV	6.3207
		Cluster 5
		SIZE	7
		STRUCTURE	SCORE
		66	-54.921
		168	-54.6083
		55	-49.0674
		194	-47.7351
		AVERAGE	-51.583
		STDEV	3.21828
		Cluster 6
		SIZE	5
		STRUCTURE	SCORE
		149	-52.7674
		10	-45.9641
		160	-39.3151
		107	-36.6974
		AVERAGE	-43.686
		STDEV	6.23712
Mutations		-
Functional site		-

## Sheet: Vesicular Proton ATPase
Vesicular Proton H+ ATPase
		PDB code	UniProt	Resolution in Å	Oligomeric state	Organism
		6WM2	P38606	3.1		Homo sapiens
	Chain
Solvent accesible surface area in Å2		CYS254		AVERAGE		experimentally validated reactive Cys
	B	12.6		12.6		cluster with largest size
						cluster with best HADDOCK score
						Cys with more acidic pKa value
		Clusters are calculated based on RMSD (cutoff 1.0 Å)
		Cluster 1				pKa (according to H++ webserver at pH 7)	Chain: S
		SIZE	110			CYS254	10.3
HADDOCK		STRUCTURE	SCORE
		168	-0.0993333
		1	1.93422
		34	4.08576
		18	13.1693
		AVERAGE	4.77249
		STDEV	5.06876
		Cluster 2
		SIZE	20
		STRUCTURE	SCORE
		194	22.2501
		56	22.596
		52	25.9501
		77	26.9585
		AVERAGE	24.4387
		STDEV	2.05058
		Cluster 3
		SIZE	11
		STRUCTURE	SCORE
		27	11.2509
		123	20.3205
		176	20.7804
		51	29.642
		AVERAGE	20.4985
		STDEV	6.50447
		Cluster 4
		SIZE	7
		STRUCTURE	SCORE
		132	16.3421
		187	17.3199
		200	20.8527
		119	35.8884
		AVERAGE	22.6008
		STDEV	7.85297
		Cluster 5
		SIZE	7
		STRUCTURE	SCORE
		104	35.8332
		35	36.5253
		112	36.9912
		161	38.9194
		AVERAGE	37.0673
		STDEV	1.14593
		Cluster 6
		SIZE	7
		STRUCTURE	SCORE
		172	17.2109
		127	18.9485
		190	38.2433
		61	41.5449
		AVERAGE	28.9869
		STDEV	10.9867
Mutations		-
Functional site

## Sheet: Alcohol Dehydronase
Alcohol Dehydrogenase
		PDB code	UniProt	Resolution in Å	Oligomeric state	Organism
		1U3W	P00326	1.45	Homodimer	Homo sapiens
	Chain
Solvent accesible surface area in Å2		CYS170 (UP TO 13 CLUSTERS)		CYS240 (UP TO 10 CLUSTERS)		AVERAGE		experimentally validated reactive Cys
	A	0		30.8286		15.4143		cluster with largest size
								cluster with best HADDOCK score
								Cys with more acidic pKa value
		Clusters are calculated based on RMSD (cutoff 1.0 Å)
HADDOCK		Cluster 1		Cluster 1
		SIZE	39	SIZE	44			pKa (according to H++ webserver at pH 7)	Chain: A
		STRUCTURE	SCORE	STRUCTURE	SCORE			CYS170	>12.0
		88	-4.88459	52	-14.2036			CYS240	>12.0
		18	-4.72778	45	-13.0485
		81	-3.78951	79	-8.91279
		152	-3.54376	66	-7.18476
		AVERAGE	-4.23641	AVERAGE	-10.8374
		STDEV	0.579022	STDEV	2.88386
		Cluster 2		Cluster 2
		SIZE	27	SIZE	28
		STRUCTURE	SCORE	STRUCTURE	SCORE
		70	-6.28999	114	-14.9443
		101	-3.47146	170	-14.4209
		112	-1.36553	11	-8.92285
		123	-1.22553	128	-7.23166
		AVERAGE	-3.08813	AVERAGE	-11.3799
		STDEV	2.05155	STDEV	3.36145
		Cluster 3		Cluster 3
		SIZE	19	SIZE	18
		STRUCTURE	SCORE	STRUCTURE	SCORE
		141	-3.56357	175	-9.74766
		167	-2.48388	33	-8.67409
		89	-0.032687	154	-6.99703
		8	0.906422	167	-6.06295
		AVERAGE	-1.29343	AVERAGE	-7.87043
		STDEV	1.80274	STDEV	1.43175
		Cluster 4		Cluster 4
		SIZE	11	SIZE	12
		STRUCTURE	SCORE	STRUCTURE	SCORE
		84	-8.08253	119	-13.8498
		127	-1.93963	89	-13.1274
		165	-1.81572	160	-11.3717
		66	0.015862	191	-4.88595
		AVERAGE	-2.95551	AVERAGE	-10.8087
		STDEV	3.05968	STDEV	3.53625
		Cluster 5		Cluster 5
		SIZE	9	SIZE	11
		STRUCTURE	SCORE	STRUCTURE	SCORE
		103	-1.48579	164	-0.820786
		118	-2.67602	153	-0.671515
		54	-1.30056	113	1.09334
		188	0.233407	172	1.21434
		AVERAGE	-1.30724	AVERAGE	0.203846
		STDEV	1.0343	STDEV	0.952422
		Cluster 6		Cluster 6
		SIZE	7	SIZE	10
		STRUCTURE	SCORE	STRUCTURE	SCORE
		135	-2.98008	19	-1.34638
		198	-2.67602	53	-1.25833
		69	-1.30056	155	1.12907
		178	0.233407	150	1.34783
		AVERAGE	-1.68081	AVERAGE	-0.0319545
		STDEV	1.27352	STDEV	1.27314
Mutations		-
Functional site		-

## Sheet: Aldolase
Aldolase
		PDB code	UniProt	Resolution in Å	Oligomeric state	Organism
		1QO5	P05062	2.5	Homotetramer	Homo sapiens
	Chain
Solvent accesible surface area in Å2		CYS177 (up to 12 clusters)		CYS134		CYS268		CYS239		CYS289 (up to 10 clusters)		AVERAGE		experimentally validated reactive Cys
	A	0		0		1.96387		16.7983		7.60934		5.2743		cluster with largest size
														cluster with best HADDOCK score
														Cys with more acidic pKa value
		Clusters are calculated based on RMSD (cutoff 1.0 Å)
		Cluster 1		Cluster 1		Cluster 1		Cluster 1		Cluster 1
		SIZE	67	SIZE	112	SIZE	78	SIZE	171	SIZE	69			pKa (according to H++ webserver at pH 7)	Chain: A
		STRUCTURE	SCORE	STRUCTURE	SCORE	STRUCTURE	SCORE	STRUCTURE	SCORE	STRUCTURE	SCORE			CYS134	> 12
HADDOCK		81	-11.2527	89	-28.2105	195	-32.4251	30	-26.9426	98	-28.1837			CYS268	> 12
		191	-10.6855	199	-26.7992	171	-28.9637	89	-23.4776	40	-24.7044			CYS239	> 12
		79	-8.34849	102	-24.831	150	-28.2669	97	-22.8901	20	-22.0837			CYS289	10.8
		160	-8.3155	15	-24.3666	196	-28.0382	158	-21.835	109	-21.4768
		AVERAGE	-9.65053	AVERAGE	-26.0519	AVERAGE	-29.4235	AVERAGE	-23.7863	AVERAGE	-24.1122
		STDEV	1.33375	STDEV	1.54507	STDEV	1.76619	STDEV	1.91497	STDEV	2.64517
		Cluster 2		Cluster 2		Cluster 2		Cluster 2		Cluster 2
		SIZE	20	SIZE	43	SIZE	60	SIZE	21	SIZE	28
		STRUCTURE	SCORE	STRUCTURE	SCORE	STRUCTURE	SCORE	STRUCTURE	SCORE	STRUCTURE	SCORE
		86	-11.1846	195	-22.6701	29	-28.5772	53	-23.0193	68	-26.0214
		116	-5.6098	159	-21.5523	1	-27.5981	67	-13.6376	23	-17.1531
		82	-5.52428	165	-21.336	137	-26.7303	55	-13.4841	97	-16.5568
		50	-5.39236	129	-20.2491	139	-23.4954	88	-12.917	7	-15.1199
		AVERAGE	-6.92775	AVERAGE	-21.4519	AVERAGE	-26.6003	AVERAGE	-15.7645	AVERAGE	-18.7128
		STDEV	2.45889	STDEV	0.859396	STDEV	1.90795	STDEV	4.19717	STDEV	4.28385
		Cluster 3		Cluster 3		Cluster 3				Cluster 3
		SIZE	16	SIZE	15	SIZE	35			SIZE	20
		STRUCTURE	SCORE	STRUCTURE	SCORE	STRUCTURE	SCORE			STRUCTURE	SCORE
		61	-8.66909	4	-20.2734	42	-28.5224			173	-19.8849
		155	-8.47648	95	-19.8625	110	-22.9203			77	-19.5277
		128	-7.2244	61	-18.1634	83	-21.1306			181	-17.9272
		55	-6.53106	22	-17.5367	98	-20.1603			191	-16.9004
		AVERAGE	-7.72526	AVERAGE	-18.959	AVERAGE	-23.1834			AVERAGE	-18.5601
		STDEV	0.88489	STDEV	1.14018	STDEV	3.23755			STDEV	1.20899
		Cluster 4		Cluster 4		Cluster 4				Cluster 4
		SIZE	13	SIZE	10	SIZE	9			SIZE	17
		STRUCTURE	SCORE	STRUCTURE	SCORE	STRUCTURE	SCORE			STRUCTURE	SCORE
		10	-10.4901	99	-25.0418	79	-25.3699			22	-28.2971
		103	-5.79861	92	-18.5041	61	-24.7346			18	-16.8323
		47	-5.4395	174	-14.4815	49	-24.0634			176	-15.7951
		56	-4.94876	75	-13.842	127	-23.2181			99	-15.6828
		AVERAGE	-6.66923	AVERAGE	-17.9674	AVERAGE	-24.3465			AVERAGE	-19.1518
		STDEV	2.22648	STDEV	4.4583	STDEV	0.798666			STDEV	5.299
		Cluster 5		Cluster 5		Cluster 5				Cluster 5
		SIZE	12	SIZE	7	SIZE	6			SIZE	13
		STRUCTURE	SCORE	STRUCTURE	SCORE	STRUCTURE	SCORE			STRUCTURE	SCORE
		65	-13.0734	178	-23.5319	154	-23.4085			157	-29.9545
		169	-10.6644	54	-21.2653	84	-21.7289			106	-19.6112
		110	-8.58922	135	-15.6872	180	-19.9058			85	-18.4655
		45	-4.43307	69	-10.051	12	-12.4339			41	-16.9087
		AVERAGE	-9.19001	AVERAGE	-17.6338	AVERAGE	-19.3693			AVERAGE	-21.235
		STDEV	3.17189	STDEV	5.22644	STDEV	4.19138			STDEV	5.12476
		Cluster 6		Cluster 6						Cluster 6
		SIZE	9	SIZE	5					SIZE	7
		STRUCTURE	SCORE	STRUCTURE	SCORE					STRUCTURE	SCORE
		34	-10.8448	11	-17.3946					55	-17.6137
		123	-5.59699	100	-16.4027					27	-16.461
		96	-0.361878	52	-13.4425					129	-14.972
		111	0.638907	93	-11.9633					107	-9.45203
		AVERAGE	-4.0412	AVERAGE	-14.8008					AVERAGE	-14.6247
		STDEV	4.58668	STDEV	2.19033					STDEV	3.12983
Mutations		C134 to R
		In Hereditary fructose intolerance (HFI); Natural variant; Partial activity
Functional site		-

[truncated: 10 more sheets: Enolase, Estrogen Receptor, Ig G1 H Nie, Ig kappa light chain, KIFC1, KIF2C, SHBG, Topoisomerase IIa, Topoisomerase IIa TOPRIM-Domain, Redocking]
